# Supplementary material for: Inhibitors of Activin Receptor-like Kinase 5 Interfere with SARS-CoV-2 S-Protein Processing and Spike-Mediated Cell Fusion via Attenuation of Furin Expression
Source: Viruses. 2022 Jun 15;14(6):1308. doi: 10.3390/v14061308 (PMC9228453; doi:10.3390/v14061308)
Supplement: Supplementary file 1 [file viruses-14-01308-s001.zip]

Archive with 1 entries (1 files):
- viruses-1762992-supplementary.pdf
